# Supplementary material for: Brief Hospital Supervision of Exercise and Diet During Adjuvant Breast Cancer Therapy Is Not Enough to Relieve Fatigue: A Multicenter Randomized Controlled Trial
Source: Nutrients. 2020 Oct 9;12(10):3081. doi: 10.3390/nu12103081 (PMC7600233; doi:10.3390/nu12103081)
Supplement: Supplementary file 1 [file nutrients-12-03081-s001.zip]

Archive with 5 entries (5 files):
- SFig5.DOCX
- SFig3-4.DOCX
- SFig1-2.docx
- STab1-2.docx
- SFig6.docx
